# Supplementary material for: Sustainable Utilization of Coffee Pulp, a By-Product of Coffee Production: Effects on Metabolic Syndrome in Fructose-Fed Rats
Source: Antioxidants (Basel). 2025 Feb 25;14(3):266. doi: 10.3390/antiox14030266 (PMC11939298; doi:10.3390/antiox14030266)
Supplement: Supplementary file 1 [file antioxidants-14-00266-s001.zip]

Archive with 1 entries (1 files):
- antioxidants-3485021-supplementary.pdf
